# Supplementary material for: A Novel Serum Glycobiomarker for Diagnosis and Prognosis of Cholangiocarcinoma Detected by Butea monosperma Agglutinin
Source: Molecules. 2021 May 8;26(9):2782. doi: 10.3390/molecules26092782 (PMC8125881; doi:10.3390/molecules26092782)
Supplement: Supplementary file 1 [file molecules-26-02782-s001.zip]

Archive with 1 entries (1 files):
- molecules-1190718-supplementary.pdf
